# Supplementary material for: The Retornus-2 study: impact of respiratory muscle training in subacute stroke patients with dysphagia, study protocol of a double-blind randomized controlled trial
Source: Trials. 2021 Jun 25;22:416. doi: 10.1186/s13063-021-05353-y (PMC8229262; doi:10.1186/s13063-021-05353-y)
Supplement: Supplementary file 1 — Additional file 1. A: Informed consent. B: Informed consent. [file 13063_2021_5353_MOESM1_ESM.zip]

Archive with 2 entries (2 files):
- 4 b_ADDITIONAL FILE 1A_CONSENTIMENT INFORMAT_CATR2.pdf
- 4_ADDITIONAL FILE 1B_CONSENTIMENT INFORMAT_CASTR2.pdf
